# Supplementary material for: Migratory Herbivorous Waterfowl Track Satellite-Derived Green Wave Index
Source: PLoS One. 2014 Sep 23;9(9):e108331. doi: 10.1371/journal.pone.0108331 (PMC4172753; doi:10.1371/journal.pone.0108331)
Supplement: Appendix S1 — The extracted GWI values from stopover sites. (CSV) [file pone.0108331.s001.csv]

GWI	Individual's ID	Flyway	Year	Stopover sites
0.162531188	65698	Greenland	2009	Iceland south
0.375183503	65698	Greenland	2009	Iceland north
0.271346467	70563	Greenland	2010	Iceland south
0.445100693	70563	Greenland	2010	Iceland north
0.487737465	78199	Greenland	2010	Iceland north
0.701010161	78199	Greenland	2010	Iceland north
0.191353904	78207	Greenland	2008	Iceland south
0.459739743	78207	Greenland	2008	Iceland north
0.270617506	78208	Greenland	2008	Iceland north
0.256540718	78208	Greenland	2008	Iceland north
0.154569054	78209	Greenland	2008	Iceland north
0.18431922	78210	Greenland	2008	Iceland south
0.325632733	78210	Greenland	2008	Iceland north
0.439374905	78210	Greenland	2008	Iceland north
0.326651604	78033	Russia	2009	White Sea
0.709911593	78033	Russia	2010	White Sea
0.388170454	78034	Russia	2009	Kanin Peninsula
0.690695888	78034	Russia	2010	Kanin Peninsula
0.203410796	78035	Russia	2010	Gotland
0.506586036	78035	Russia	2009	Gotland
0.821137702	78036	Russia	2010	White Sea
0.482176803	78036	Russia	2009	Kanin Peninsula
0.504771883	78036	Russia	2009	Kanin Peninsula
0.454249218	78037	Russia	2009	Gotland
0.443036467	78037	Russia	2009	White Sea
0.390951255	78039	Russia	2009	Kanin Peninsula
0.522518826	78039	Russia	2009	Kanin Peninsula
0.489783618	78039	Russia	2010	White Sea
0.679016018	78039	Russia	2010	Kanin Peninsula
0.545959988	78041	Russia	2008	Gotland
0.545267717	78041	Russia	2008	Estonia
0.367240696	78041	Russia	2008	White Sea
0.362260264	78041	Russia	2008	Kanin Peninsula
0.41205168	78041	Russia	2009	Kanin Peninsula
0.61265001	78041	Russia	2010	Kanin Peninsula
0.542963227	78043	Russia	2008	Gotland
0.36619053	78043	Russia	2008	White Sea
0.413123969	78043	Russia	2008	White Sea
0.459939225	78043	Russia	2008	Kanin Peninsula
0.446543834	78043	Russia	2009	Estonia
0.461328509	78043	Russia	2009	Estonia
0.689511451	78043	Russia	2009	White Sea
0.583518051	78043	Russia	2009	White Sea
0.457829408	78043	Russia	2010	Gotland
0.773231304	78043	Russia	2010	White Sea
0.39617786	78044	Russia	2008	Gotland
0.397300515	78044	Russia	2008	Gotland
0.423635431	78044	Russia	2008	Estonia
0.381538202	78044	Russia	2008	Kanin Peninsula
0.441329927	78044	Russia	2009	Gotland
0.435643557	78044	Russia	2009	Estonia
0.434056297	78044	Russia	2009	Estonia
0.373039498	78044	Russia	2009	Kanin Peninsula
0.295219481	78044	Russia	2010	Gotland
0.696710727	78044	Russia	2010	White Sea
0.457752585	78045	Russia	2008	Gotland
0.463192542	78045	Russia	2008	Estonia
0.427292436	78045	Russia	2008	White Sea
0.462640787	78045	Russia	2008	Kanin Peninsula
0.367557856	78046	Russia	2009	Kanin Peninsula
0.337396823	78046	Russia	2008	Kanin Peninsula
0.56292163	78047	Russia	2008	Gotland
0.551546564	78047	Russia	2008	Estonia
0.510468276	78047	Russia	2008	White Sea
0.425330653	78047	Russia	2009	Estonia
0.466834802	78047	Russia	2009	White Sea
0.586264206	78047	Russia	2009	White Sea
0.514086436	78047	Russia	2010	Gotland
0.728759	78047	Russia	2010	White Sea
0.688177446	78047	Russia	2010	Kanin Peninsula
0.64291384	78047	Russia	2010	Kanin Peninsula
0.417669197	78378	Svalbard	2008	Vesterålen
0.275142	78198	Svalbard	2008	Helgeland
0.419357083	78198	Svalbard	2008	Helgeland
0.4597795	78198	Svalbard	2008	Vesterålen
0.473641185	78198	Svalbard	2008	Vesterålen
0.449136667	78198	Svalbard	2008	Vesterålen
0.408083083	178199	Svalbard	2008	Helgeland
0.621328	178199	Svalbard	2008	Helgeland
0.517812581	178199	Svalbard	2008	Vesterålen
0.342118514	78378	Svalbard	2009	Vesterålen
0.601636477	78378	Svalbard	2009	Vesterålen
0.605336615	86824	Svalbard	2009	Helgeland
0.7445218	86828	Svalbard	2009	Helgeland
0.508275147	186827	Svalbard	2009	Helgeland
0.701537545	186827	Svalbard	2009	Helgeland
0.606338167	33953	Svalbard	2010	Helgeland
0.808090091	33953	Svalbard	2010	Helgeland
0.6898749	33954	Svalbard	2010	Helgeland
